# Supplementary material for: Polarized anionic phospholipids and exocytosis are implicated in the polarized recruitment of budding yeast AP180, an endocytic initiator
Source: Mol Biol Cell. 2026 Apr 8;37(6):br17. doi: 10.1091/mbc.E24-10-0446 (PMC13200705; doi:10.1091/mbc.E24-10-0446)
Supplement: Supplementary file 2 [file mbc-37-br17-s002.xls]

## Sheet: Sheet1
Replicate	HaloTag amount (18 μM stock)	WT amount	2K-E amount	Date	Analysis type	Exposure time (sec)	Halo input intensity	WT input intensity	2K-E input intensity	WT flotation intensity	2K-E flotation intensity		2K-E/WT float ratio	WT/Halo ratio	2K-E/Halo ratio		HaloTag concentration (μM)	WT concentration back-calculated (μM)	WT concentration (μM)	WT binding percentage (same blot)	Relative Binding	WT raw flotation ratio	2K-E concentration back-calculated (μM)	2K-E concentration (μM)	2K-E binding percentage (same blot)	2K-E raw flotation ratio	WT concentration (computed)	2K-E concentration (computed)		WT concentration (μM)	WT raw flotation ratio	2K-E concentration (μM)	2K-E raw flotation ratio	WT raw fraction bound	2K-E fraction bound
1	2	5	5	2025-08-06	Volume analysis	76.2	2.21952e+07	7.04451e+06	1.25248e+07	2.1331e+07	2.16964e+07		1.01713	0.317389	0.564301		0.102857	0.0771737	0.0366027	7.57008		3.02803	0.126701	0.0650778	4.33068	1.73227	0.512438	0.91109		0.0366027	3.02803	0.0650778	1.73227	0.433009	0.247715
	1:5 dilution	5	5			34.2	1.24413e+07	3.13909e+06	5.58993e+06	1.25948e+07	1.12393e+07		0.892375	0.252313	0.449305			0.0771737	0.0290979	10.0306	0.501912	4.01224	0.126701	0.051816	5.02658	2.01063	0.407371	0.725424		0.0290979	4.01224	0.051816	2.01063	0.573751	0.28752
		5	5		Band analysis	76.2	34759050	11657300	17973500	40682650	39255250		0.964914	0.335375	0.517088			0.0771737	0.038677	8.72472		3.48989	0.126701	0.059633	5.46016	2.18406	0.541477	0.834863		0.038677	3.48989	0.059633	2.18406	0.499054	0.312321
		5	5			34.2	17319350	4265100	7278300	21763600	18102650		0.831786	0.246262	0.420241			0.0771737	0.0284001	12.7568	0.539482	5.10272	0.126701	0.0484642	6.21802	2.48721	0.397601	0.678498		0.0284001	5.10272	0.0484642	2.48721	0.729689	0.355671
2	2	5	2.2	2025-08-07	Volume analysis	35.2 (high sensitivity)	2.15893e+06	3.43869e+06	2.16746e+06	8.34439e+06	5.01353e+06		0.600827	1.59277	1.00395		0.0342857	0.0771737	0.0612286	6.06655		2.42662	0.0557483	0.0385934	5.78273	2.31309	0.857201	1.22797		0.0612286	2.42662	0.0385934	2.31309	0.347007	0.330772
	1:15 dilution	5	2.2			35.2	2.085e+06	3.45711e+06	2.06567e+06	1.63918e+07	5.17208e+06		0.31553	1.65809	0.990729			0.0771737	0.0637394	11.8537	0.50059	4.74147	0.0557483	0.0380852	6.25958	2.50383	0.892351	1.2118		0.0637394	4.74147	0.0380852	2.50383	0.67803	0.358048
		5	2.2		Band analysis	35.2 (high sensitivity)	2622115	4831817	2734838	16753716	7063599		0.421614	1.84272	1.04299			0.0771737	0.0708369	8.66843		3.46737	0.0557483	0.0400941	6.45705	2.58282	0.991717	1.27572		0.0708369	3.46737	0.0400941	2.58282	0.495834	0.369344
		5	2.2			35.2	2325100	4133800	2411500	22655800	7071900		0.312145	1.7779	1.03716			0.0771737	0.0683453	13.7016	0.551487	5.48062	0.0557483	0.03987	7.33143	2.93257	0.956835	1.26859		0.0683453	5.48062	0.03987	2.93257	0.783729	0.419358
3	2	5	2.2	2025-08-07	Volume analysis	67.3	5.98097e+06	1.74015e+07	9.96461e+06	3.57728e+07	2.2977e+07		0.642302	2.90947	1.66605		0.0342857	0.0771737	0.111845	5.13935		2.05574	0.0557483	0.0640457	5.76464	2.30586	1.56582	2.03782		0.111845	2.05574	0.0640457	2.30586	0.293971	0.329737
	1:15 dilution	5	2.2			21.1	1.82934e+06	5.51833e+06	3.05772e+06	1.87536e+07	6.84067e+06		0.364765	3.01656	1.67149			0.0771737	0.115961	8.49606	0.636999	3.39842	0.0557483	0.0642546	5.59294	2.23718	1.62346	2.04446		0.115961	3.39842	0.0642546	2.23718	0.485975	0.319916
		5	2.2		Band analysis	67.3	6229548	25414065	13337163	52963398	29159964		0.550568	4.0796	2.14095			0.0771737	0.156826	5.21005		2.08402	0.0557483	0.0823015	5.46592	2.18637	2.19557	2.61869		0.156826	2.08402	0.0823015	2.18637	0.298015	0.312651
		5	2.2			21.1	1792648	6542796	3644628	23979384	9969024		0.415733	3.64979	2.0331			0.0771737	0.140304	9.16251	0.792183	3.66501	0.0557483	0.0781554	6.83816	2.73527	1.96425	2.48676		0.140304	3.66501	0.0781554	2.73527	0.524096	0.391143
4	2	3	2.5	2025-08-21	Volume analysis	63	680233	2.51981e+06	4.15084e+06	1.11608e+07	6.85035e+06		0.613788	3.70433	6.10208		0.0342857	0.0463042	0.1424	11.073		4.42921	0.0633504	0.234573	4.12588	1.65035	3.32267	6.56805		0.1424	4.42921	0.234573	1.65035	0.633377	0.236
	1:15 dilution	3	2.5			15	158063	622733	974920	4.73056e+06	1.5842e+06		0.334886	3.93977	6.16791			0.0463042	0.151451	18.9911	0.203296	7.59645	0.0633504	0.237104	4.06238	1.62495	3.53386	6.63891		0.151451	7.59645	0.237104	1.62495	1.08629	0.232368
		3	2.5		Band analysis	63	833846	3250728	5319678	18651390	10060960		0.539421	3.89848	6.37969			0.0463042	0.149863	14.344		5.7376	0.0633504	0.245245	4.72818	1.89127	3.49681	6.86687		0.149863	5.7376	0.245245	1.89127	0.820477	0.270452
		3	2.5			15	200954	678002	1150292	5841576	2106416		0.36059	3.37392	5.72416			0.0463042	0.129699	21.5397	0.220348	8.61587	0.0633504	0.220045	4.578	1.8312	3.0263	6.16127		0.129699	8.61587	0.220045	1.8312	1.23207	0.261862
5	2	3	2.5	2025-08-24	Volume analysis	299.98	1.31524e+07	2.50927e+06	1.19945e+06	1.10632e+07	2.00354e+06		0.1811	0.190785	0.0911964		0.514286	0.0463042	0.110011	11.0223		4.40892	0.0633504	0.052586	4.17596	1.67038	2.56692	1.47241		0.110011	4.40892	0.052586	1.67038	0.630475	0.238865
	None	3	2.5			91.6	9.16646e+06	729545	369765	4.58795e+06	542216		0.118182	0.0795885	0.0403389			0.0463042	0.0458926	15.722	0.24724	6.28879	0.0633504	0.0232604	3.66594	1.46638	1.07083	0.651291		0.0458926	6.28879	0.0232604	1.46638	0.899297	0.209692
		3	2.5			31.2	4.16657e+06	215724	105272	1.53321e+06	173092		0.112895	0.051775	0.0252659			0.0463042	0.0298547	17.7682	0.222742	7.10728	0.0633504	0.0145689	4.11059	1.64424	0.696609	0.40793		0.0298547	7.10728	0.0145689	1.64424	1.01634	0.235126
		3	2.5		Band analysis	299.98	22008570	2817638	1339658	16644376	2927745		0.1759	0.128025	0.0608698			0.0463042	0.073822	14.768		5.90721	0.0633504	0.035099	5.46361	2.18544	1.72251	0.982771		0.073822	5.90721	0.035099	2.18544	0.844731	0.312518
		3	2.5			91.6	10720620	945162	405513	5449836	810999		0.148812	0.088163	0.0378255			0.0463042	0.0508368	14.4151	0.312988	5.76603	0.0633504	0.0218111	4.99983	1.99993	1.18619	0.61071		0.0508368	5.76603	0.0218111	1.99993	0.824543	0.28599
		3	2.5			31.2	4784850	283659	132572	1730820	285066		0.1647	0.0592827	0.0277066			0.0463042	0.0341838	15.2544	0.38388	6.10176	0.0633504	0.0159763	5.37568	2.15027	0.797622	0.447336		0.0341838	6.10176	0.0159763	2.15027	0.872552	0.307489
6	2	3	2.5	2025-10-09	Volume analysis	97	878557	1.30012e+07	7.94328e+06	3.16754e+07	2.58573e+07		0.81632	14.7984	9.04129		0.0342857	0.0463042	0.568873	6.09085		2.43634	0.0633504	0.347561	8.13809	3.25524	13.2737	9.73172
	1:15 dilution	3	2.5			26	179766	3.35866e+06	2.07727e+06	1.53401e+07	7.71899e+06		0.503189	18.6835	11.5554			0.0463042	0.718223	11.4184	0.823598	4.56734	0.0633504	0.444208	9.28983	3.71593	16.7585	12.4378		0.00757744	2.47401	0.0206404	0.255295	0.353784	0.0365072
		3	2.5		Band analysis	97	766536	15311644	9248212	48141630	33166742		0.688941	19.9751	12.0649			0.0463042	0.767875	7.8603		3.14412	0.0633504	0.463795	8.96572	3.58629	17.9171	12.9863		0.00800248	2.4795	0.0227942	0.21036	0.354569	0.0300815
		3	2.5			26	145464	3628430	2096346	19197106	9501140		0.494926	24.9438	14.4114			0.0463042	0.95888	13.2269	0.819415	5.29075	0.0633504	0.553998	11.3306	4.53224	22.3739	15.512		0.020191	1.40809	0.0164752	0.51725	0.201357	0.0739667
7	2	3	2.5	2025-10-09	Volume analysis	29	187259	3.66833e+06	1.56374e+06	1.07605e+07	-370924		-0.0344711	19.5896	8.35066		0.0342857	0.0463042	0.753054	7.33335		2.93334	0.0633504	0.321012	-0.593009	-0.237204	17.5713	8.98834		0.0286111	1.20893	0.0181167	0.480025	0.172877	0.0686435
	1:15 dilution	3	2.5			12	21261.6	1.41355e+06	612130	1.58839e+07	-199511		-0.0125606	66.484	28.7905			0.0463042	2.55575	28.0921		11.2368	0.0633504	1.10675	-0.814822	-0.325929	59.6341	30.989
		3	2.5		Band analysis	29	224884	4466066	1897104	18224472	1119932		0.0614521	19.8594	8.43592			0.0463042	0.763427	10.2016		4.08065	0.0633504	0.32429	1.47584	0.590338	17.8133	9.08012		The orange values above were used in Figure S2F
		3	2.5			12	51198	1549674	583926	17861298	122598		0.00686389	30.2683	11.4053			0.0463042	1.16356	28.8146	0.0161586	11.5258	0.0633504	0.438436	0.524887	0.209955	27.1497	12.2762
8	2	3	2.5	2025-10-10	Volume analysis	200	7.34836e+06	2.42814e+06	2.33557e+06	5.54823e+06	689505		0.124275	0.330434	0.317836		0.102857	0.0463042	0.0381071	5.71242		2.28497	0.0633504	0.0366543	0.738048	0.295219	0.889167	1.02632
	1:5 dilution	3	2.5			43.2	2898624	502300	485472	6.69535e+06	65992.8		0.00985651	0.173289	0.167484			0.0463042	0.0199845	33.3235		13.3294	0.0633504	0.019315	0.339838	0.135935	0.466305	0.54082
		3	2.5			21.1	1.42809e+06	253252	233506	3.67884e+06	35845.6		0.00974372	0.177336	0.16351			0.0463042	0.0204512	36.316	0.0100815	14.5264	0.0633504	0.0188567	0.383775	0.15351	0.477196	0.527987
		3	2.5		Band analysis	200	10895871	2909571	2808183	13586748	1676850		0.123418	0.267034	0.257729			0.0463042	0.0307956	11.6742		4.66967	0.0633504	0.0297225	1.49282	0.59713	0.718565	0.832231
		3	2.5			43.2	3578547	557718	548289	7947786	292551		0.0368091	0.15585	0.153216			0.0463042	0.0179734	35.6264		14.2505	0.0633504	0.0176695	1.33393	0.533571	0.419379	0.494747
		3	2.5			21.1	1726074	282618	261744	4275999	153468		0.0358906	0.163735	0.151641			0.0463042	0.0188826	37.8249	0.0365078	15.13	0.0633504	0.017488	1.46582	0.586329	0.440595	0.489663
9	2	3	3	2025-10-28	Volume analysis	654.76	7.79539e+06	195217	849265	8.71355e+06	2.38703e+06		0.273945	0.0250426	0.108944		0.102857	0.0463042	0.00288802	111.588		44.6353	0.0760204	0.012564	7.02675	2.8107	0.0673872	0.29316
	1:5 dilution	3	3			391.4	8.63665e+06	177789	641513	9.14567e+06	2.37481e+06		0.259665	0.0205854	0.074278			0.0463042	0.002374	128.603		51.4413	0.0760204	0.00856608	9.25473	3.70189	0.0553934	0.199875
		3	3			119	4.21716e+06	37817.7	144012	3.86534e+06	495473		0.128184	0.00896759	0.0341491			0.0463042	0.00103418	255.524	0.0355248	102.21	0.0760204	0.00393823	8.60125	3.4405	0.024131	0.0918921
		3	3			55.5	2284928	23084	57585.7	1.84875e+06	247335		0.133785	0.0101027	0.0252024			0.0463042	0.00116509	200.22	0.0351322	80.0879	0.0760204	0.00290646	10.7377	4.29508	0.0271855	0.0678174
		3	3		Band analysis	654.76	9318188	671220	932712	9935992	3330910		0.335237	0.0720333	0.100096			0.0463042	0.00830722	37.0072		14.8029	0.0760204	0.0115435	8.92802	3.57121	0.193835	0.269349
		3	3			391.4	10501172	467896	692780	9598820	3089438		0.321856	0.0445566	0.0659717			0.0463042	0.00513847	51.2871		20.5149	0.0760204	0.00760816	11.1487	4.45948	0.119898	0.177524
		3	3			119	4534772	110902	211552	4228840	767866		0.181578	0.0244559	0.0466511			0.0463042	0.00282037	95.3283	0.122636	38.1313	0.0760204	0.00538002	9.0742	3.62968	0.0658086	0.125534
		3	3			55.5	2438656	56452	103554	1857724	330968		0.178158	0.0231488	0.0424636			0.0463042	0.00266963	82.2701	0.0933957	32.908	0.0760204	0.0048971	7.99023	3.19609	0.0622914	0.114266
10	2	3	2	2025-10-31	Volume analysis	600	905448	391834	-81442.6	3.6034e+06	2.44688e+06		0.679048	0.432751	-0.0899473		0.0342857	0.0463042	0.0166356	22.9906		9.19624	0.0506803	-0.00345772	-75.1105	-30.0442	0.388165	-0.12102
	1:15 dilution	3	2			13.1	92673.3	54446.5	35227.9	1.94718e+06	274965		0.141212	0.58751	0.38013			0.0463042	0.0225848	89.4082		35.7633	0.0506803	0.0146128	19.5133	7.80533	0.526978	0.511447
		3	2		Band analysis	600	1288854	445473	317100	13651995	4282299		0.313676	0.345635	0.246033			0.0463042	0.0132867	76.6152		30.6461	0.0506803	0.00945787	33.7614	13.5046	0.310024	0.331026
		3	2			13.1	136101	85071	42840	3009384	475986		0.158167	0.625058	0.314766			0.0463042	0.0240282	88.4374	0.222199	35.375	0.0506803	0.0121001	27.777	11.1108	0.560658	0.423504
11	2	3	3	2026-01-28	Volume analysis	7	1.84546e+07	3.63769e+06	9.90878e+06	8.99968e+06	2.52966e+06		0.281083	0.197116	0.536929		0.0342857	0.0463042	0.00757744	6.18503	0.103191	2.47401	0.0760204	0.0206404	0.638237	0.255295	0.176807	0.481609
	1:15 dilution	3	3		Band analysis	7	23071160	4802784	13680212	11908519	2877770		0.241656	0.208173	0.592957			0.0463042	0.00800248	6.19876	0.0848396	2.4795	0.0760204	0.0227942	0.5259	0.21036	0.186725	0.531865
12	1	4.5	2	2026-01-29	Volume analysis	22.1	1.1628e+07	1.2215e+07	9.96703e+06	1.71998e+07	5.15544e+06		0.299739	1.05048	0.857155		0.0171429	0.0694564	0.020191	3.52022	0.367342	1.40809	0.0506803	0.0164752	1.29312	0.51725	0.314081	0.576632
	1:15 dilution	4.5	2		Band analysis	22.1	14577097	21698725	13739745	26232204	6595416		0.251424	1.48855	0.942557			0.0694564	0.0286111	3.02232	0.397066	1.20893	0.0506803	0.0181167	1.20006	0.480025	0.445061	0.634084
	This means saturated signal			6His-Halo MW	37																						1.08043	1.77381
				ANTH MW	33																The yellow values in this column were used in Figure S2F
				2K-E MW	33
